# Supplementary material for: Global Distribution of Founder Variants Associated with Non-Syndromic Hearing Impairment
Source: Genes (Basel). 2023 Feb 3;14(2):399. doi: 10.3390/genes14020399 (PMC9957346; doi:10.3390/genes14020399)
Supplement: Supplementary file 1 [file genes-14-00399-s001.zip › Table S3.xlsx]

## Sheet: Sheet1
Table S3. Retrieved parameters for systematic analysis.
No.	Reference SNP	Transcript	Sample Size	Number of Controls	Locus/DFN	HGVS coding	HGVS Protein	Gene	Publication Date	Founder Variant	Coding Impact	Allele Frequency	Carrier Frequency	Estimated Age of Mutation	Markers	Method for Age Estimate	Mutation Origin	HI Type	Mode of Inheritance	Alele Frequency (Ref/Alt)	European	African	Asians	ClinGen	ACMG/AMP Classification	Frequency Exomes	Frequency Genomes	ClinVar	Age of Onset	Type of Damage	Reference
1	rs80338948	NM_004004.6	29	NA	DFNB1	c. 427C>T	p.Arg143Trp	GJB2	1998	c. 427C>T (p.Arg143Trp)	Nonsense	NA	NA	1500	NA	Estimated	Ghana	NS	AR	G=0.999954 / A=0.000046	G=0.999976 / A=0.000024	G=0.9998 / A=0.0002	G=0.9998 / A=0.0002	Definitive	P (PP5, PM1, PM2, PP3, PM2)	0.000116	0.000255	P	Pre-lingual	Sensorneural	(Brobby et al., 1998)
2	rs80338942	NM_004004.6	546	555	DFNB1	c.167delT	p.Leu56ArgfsTer26	GJB2	1998	c.167delT (p.Leu56ArgTer26)	Frameshift	4.03%	0.0403 (22/546)	NA	3 STRs	NA	USA	NS	AR	A=0.99826 / =0.00174	A=0.99817 / =0.00183	A=0.9994 / =0.0006	A=1.000 / =0.000	Definitive	P (PSV1, PP5)	0.000888	0.000127	P	NA	NA	(Morell et al., 1998)
3	rs80338939	NM_004004.6	124	150	DFNB1	c.35delG	p.Gly12Ter2	GJB2	2001	c.35delG (p.Gy12Ter)	Nonsense	NA	NA	500 gen (10000) years	6 SNPS	Relation/Equation	European Descent	NS	AR	CCCCCC=0.99444 / CCCCC=0.00556, CCCCCCC=0.00000	CCCCCC=0.99298 / CCCCC=0.00702, CCCCCCC=0.00000	CCCCCC=0.9991 / CCCCC=0.0009,CCCCCCC=0.0000	CCCCCC=1.000 / CCCCC=0.000, CCCCCCC=0.000	Definitive	P (PSV1,PM2, PP5)	NF	NF	P	Pre-lingual	Sensorineural	(Laer et al., 2001)
4	rs80338943	NM_004004.6	105	185	DFNB1	c.235delC	p.Leu79CysTer3	GJB2	2001	c.235delC (p.Leu79CysTer3)	Frameshift	NA	NA	10000 years	6 SNPs	Equation	Middle East	NS	AR	GGG=0.99978 / GG=0.00022	GGG=1.00000 / GG=0.00000	GGG=1.0000 / GG=0.0000	GGG=0.982 / GG=0.018	P	P (PSVB1 PS3,,PP5, PM2)	0.000469	0.00051	P	NA	NA	(Laer et al., 2001)
5	NA	NA	33, 52	200	DFNB1	∆(GJB6-D13S1830)	NA	GJB6	2002, 2003	NA	Deletion	69.6% (46/66), 98.1% (51/52)	0.00	NA	5 STRs	NA	Jews	NS	AR	None	None	None	None	Definitive	NR				Pre-lingual	Sensorineural	(F. J. del Castillo et al., 2005; I. del Castillo et al., 2002)
6	rs80338939	NM_004004.6	273	97	DFNB1	c.35delG	p.Gly12Ter2	GJB2	2002	c.35delG (p.Gly12Ter)	Deletion	72.1%	0.009	NA	NA	NA	West-Austria	NS	AR	CCCCCC=0.99444 / CCCCC=0.00556, CCCCCCC=0.00000	CCCCCC=0.99298 / CCCCC=0.00702, CCCCCCC=0.00000	CCCCCC=0.9991 / CCCCC=0.0009,CCCCCCC=0.0000	CCCCCC=1.000 / CCCCC=0.000, CCCCCCC=0.000	Definitive	P (PSV1,PM2, PP5)	NF	NF	P	Pre-lingual	Sensorineural	(Janecke et al., 2002)
7	rs80338943	NM_004004.6	87	362	DFNB1	c.235delC	p.Leu79CysTer3	GJB2	2003	c.235delC (p.Leu79CysTer3)	Frameshift	NA	NA	11500 years	7 SNPs	Equation	Japan	NS	AR	GGG=0.99978 / GG=0.00022	GGG=1.00000 / GG=0.00000	GGG=1.0000 / GG=0.0000	GGG=0.982 / GG=0.018	P	P (PSVB1 PS3,,PP5, PM2)	0.000469	0.00051	P	NA	NA	(Yan et al., 2003)
8	rs80338943	NM_004004.6	1227	147	DFNB1	c.235delC	p.Leu79CysTer3	GJB2	2003	c.235delC (p.Leu79CysTer3)	Frameshift	13.4%	0.01	NA	6 SNPs	NA	Japan	NS	AR	GGG=0.99978 / GG=0.00022	GGG=1.00000 / GG=0.00000	GGG=1.0000 / GG=0.0000	GGG=0.982 / GG=0.018	P	P (PSVB1 PS3,,PP5, PM2)	0.000469	0.00051	P	Pre-lingual	NA	(Ohtsuka et al., 2003)
9	NA	NM_001127453.2	26	50	DFNA5	c.991-15_991-13delTTC	NA	GSDME	2003	c.991-15_991-13delTTC	Deletion	NA	0.0	NA	NA	NA	China	NS	NA	GAAGAAGAAG=0.99996 / GAAGAAG=0.00004	GAAGAAGAAG=0.99994 / GAAGAAG=0.00006	GAAGAAGAAG=1.0000 / GAAGAAG=0.0000	GAAGAAGAAG=1.000 / GAAGAAG=0.000	Definitive	LP (PP5, PM2, BP4)	NF	NF	P	Post-lingual	Sensorineural	(Yu et al., 2003)
10	rs80338939	NA	371	480	DFNB1	delE120	NA	GJB2	2004	delE120	Deletion	NA	0.00	NA	2 STRs	NA	Turkey	NS	NA	N/A	N/A	N/A	N/A	Definitive	NR	N/A	N/A	NR	Pre-lingual	Sensorineural	(Tekin et al., 2003)
11	rs80338943	NM_004004.6	371	480	DFNB1	c.35delG	p.Gly12Ter2	GJB2	2004	c.35delG (p.Gy12Ter)	Nonsense	NA	0.02	NA	2 STR	NA	Turkey	NS	AR	CCCCCC=0.99444 / CCCCC=0.00556, CCCCCCC=0.00000	CCCCCC=0.99298 / CCCCC=0.00702, CCCCCCC=0.00000	CCCCCC=0.9991 / CCCCC=0.0009,CCCCCCC=0.0000	CCCCCC=1.000 / CCCCC=0.000, CCCCCCC=0.000	Definitive	P (PSV1,PM2, PP5)	NF	NF	P	Pre-lingual	Sensorineural	(Tekin et al., 2003)
12	rs80338939	NM_004004.6	76	130	DFNB1	c.235delC	p.Leu79CysTer3	GJB2	2005	c.235delC (p.Leu79CysTer3)	Frameshift	6.67%	0.046	NA	NA	NA	Altai Republic	NS	AR/AD	GGG=0.99978 / GG=0.00022	GGG=1.00000 / GG=0.00000	GGG=1.0000 / GG=0.0000	GGG=0.982 / GG=0.018	P	P (PSVB1 PS3,,PP5, PM2)	0.000469	0.00051	P	Pre-lingual	NA	(Posukh et al., 2005)
13	rs80338943	NM_004004.6	127	98	DFNB2	c.235delC	p.Leu79CysTer4	GJB2	2007	c.235delC (p.Leu79CysTer3)	Frameshift	15.5%	NA	NA	NA	NA	China	NS	AR	GGG=0.99978 / GG=0.00022	GGG=1.00000 / GG=0.00001	GGG=1.0000 / GG=0.0000	GGG=0.982 / GG=0.018	P	P (PSVB1 PS3,,PP5, PM2)	0.000469	0.00051	P	NA	Sensorineural	(Qi et al., 2007)
14	rs80338939	NM_004004.6	127	98	DFNB1	c.35delG	p.Gly12Ter2	GJB2	2007	c.35delG (p.Gly12Ter)	Nonsense	7.4%	0.117	NA	NA	NA	China	NS	AR	CCCCCC=0.99444 / CCCCC=0.00556, CCCCCCC=0.00000	CCCCCC=0.99298 / CCCCC=0.00702, CCCCCCC=0.00000	CCCCCC=0.9991 / CCCCC=0.0009,CCCCCCC=0.0000	CCCCCC=1.000 / CCCCC=0.000, CCCCCCC=0.000	Definitive	P (PSV1,PM2, PP5)	NF	NF	P	NA	Sensorineural	(Qi et al., 2007)
15	rs80338939	NM_004004.6	45	362	DFNB1	c.235delC	p.Leu79CysTer3	GJB2	2003	c.235delC (p.Leu79CysTer3)	Frameshift	NA	1/100	460 gen (11500) years	5SNPs	Relation/Equation	Mongolia&Caucasians	NS	AR	GGG=0.99978 / GG=0.00022	GGG=1.00000 / GG=0.00000	GGG=1.0000 / GG=0.0000	GGG=0.982 / GG=0.018	P	P (PSVB1 PS3,,PP5, PM2)	0.000469	0.00051	P	Pre-lingual	Sensorineural	(Yan et al., 2003)
16	rs104894396	NM_004004.6	30	165	DFNB1	c.35delG	p.Gly12Ter2	GJB2	2008	c.35delG (p.Gy12Ter)	Nonsense	NA	0.03	2700	3 STRs	Equation	Morocco	NS	AR	CCCCCC=0.99444 / CCCCC=0.00556, CCCCCCC=0.00000	CCCCCC=0.99298 / CCCCC=0.00702, CCCCCCC=0.00000	CCCCCC=0.9991 / CCCCC=0.0009,CCCCCCC=0.0000	CCCCCC=1.000 / CCCCC=0.000, CCCCCCC=0.000	Definitive	P (PSV1,PM2, PP5)	NF	NF	P	NA	Sensorineural	(Abidi et al., 2008)
17	rs80338939	NM_004004.6	60	60	DFNB1	c.35delG	p.Gly12Ter2	GJB2	2008	c.35delG (p.Gy12Ter)	Nonsense	NA	0.04	14000 years	NA	Equation	Greece	NS	AR	CCCCCC=0.99444 / CCCCC=0.00556, CCCCCCC=0.00000	CCCCCC=0.99298 / CCCCC=0.00702, CCCCCCC=0.00000	CCCCCC=0.9991 / CCCCC=0.0009,CCCCCCC=0.0000	CCCCCC=1.000 / CCCCC=0.000, CCCCCCC=0.000	Definitive	P (PSV1,PM2, PP5)	NF	NF	P	Pre-lingual	NA	(Kokotas et al., 2008)
18	rs80338939	NM_004004.6	86	168	DFNB1	c.71G>A	p.Trp24Ter2	GJB2	2009	c.71G>A (p.Trp24Ter)	Nonsense	32.5%	0.0357	174 gen (3480) years	3 STRs	Equation	Kerala	NS	AR	C=0.999956 / T=0.000044	C=0.99999 / T=0.00001	C=1.0000 / T=0.0000	C=1.0000 / T=0.0000	P	P (PSV1, PP55, PM2)	0.000584	0.0000319	P	Congenital	Sensorineural	(Joseph & Rasool, 2009)
19	rs80338939	NM_004004.6	100	100	DFNB1	c.35delG	p.Gly12Ter2	GJB2	2009	c.35delG (p.Gly12Ter)	Deletion	21.0%	0.0	NA	NA	NA	India	NS	AR	CCCCCC=0.99444 / CCCCC=0.00556, CCCCCCC=0.00000	CCCCCC=0.99298 / CCCCC=0.00702, CCCCCCC=0.00000	CCCCCC=0.9991 / CCCCC=0.0009,CCCCCCC=0.0000	CCCCCC=1.000 / CCCCC=0.000, CCCCCCC=0.000	P	P (PSV1,PM2, PP5)	0.00597	0.00795	P	Pre-lingual	Sensorineural	(Khandelwal et al., 2009)
20	rs2274084	NM_147196.3	258	167	DFNB6	c.250C>T	p.Arg84Trp	TMIE	2009	c.250C>T (p.Arg84Trp)	Missense	10.3%	0.003 (1/334)	1250 gen (625–2500) years	33 STRs	Likelihood-based method	Southeastern Anatolia	NS	AR	C=0.99997 / T=0.00003	C=0.99996 / T=0.00004	C=1.0000 / T=0.0000	C=1.0000 / T=0.0000	Definitive	P/LP (PP5, PM3, PP3, PM2)	0.0000241	0.00000657	P/LP	Pre-lingual	Sensorineural	(Sirmaci et al., 2006)
21	rs104894413	NM_004004.6	56	179	DFNB1	c.35delG	p.Gly12Ter2	GJB2	2010	c.35delG (p.Gy12Ter)	Nonsense	NA	0.02	11,800 (3,300-11,800) years	3 STRs	Equation	Russia	NS	AR	CCCCCC=0.99444 / CCCCC=0.00556, CCCCCCC=0.00000	CCCCCC=0.99298 / CCCCC=0.00702, CCCCCCC=0.00000	CCCCCC=0.9991 / CCCCC=0.0009,CCCCCCC=0.0000	CCCCCC=1.000 / CCCCC=0.000, CCCCCCC=0.000	Definitive	P (PSV1,PM2, PP5)	NF	NF	P	Pre-lingual	Sensorineural	(Dzhemileva et al., 2010)
22	NA	NM_001127453.2	14	70	DFNA5	c.991-15_991-13delTTC	NA	GSDME	2010	c.991-15_991-13delTTC	Deletion	NA	0.00	NA	4 STRs, 20 SNPs	NA	Korea	NS	AR	GAAGAAGAAG=0.99996 / GAAGAAG=0.00004	GAAGAAGAAG=0.99994 / GAAGAAG=0.00006	GAAGAAGAAG=1.0000 / GAAGAAG=0.0000	GAAGAAGAAG=1.000 / GAAGAAG=0.000	Definitive	LP (PP5, PM2, BP4)	NF	NF	P	Post-lingual	Sensorineural	(Park et al., 2010)
23	rs80338939	NM_138691.3	156	NA	DFNB7/11	c.100C > T	p.Arg34Ter	TMC1	2010	c.100C > T (p.Arg34Ter)	Nonsense	7.05% (11/156)	NA	43 - 76 gen (1076 - 1900) yeas	5 STRs, 16 SNPs	Relation/Equation	Tunisia	NS	AR	C=0.99993 / T=0.00007	C=0.9999 / T=0.0001	C=1.0000 / T=0.0000	C=1.000 / T=0.000	Definitive	P (PVS1, PP5, PM2)	0.0000561	NF	P	Pre-lingual	Sensorineural	(Saïd et al., 2010)
24	rs80338939	NM_004004.6	39	200	DFNA3A	c.136G>A	p.Asp46Asn	GJB2	2011	c.136G>A(p.Asp46Asn)	Missense	NA	NA	NA	20 STRs	NA	Iran	NS	AD	None	None	None	None	Definitive	P (PM1, PM5, PP3, PP5,PM2)	NF	NF	NR	Post-lingual	Sensorineural	(Bazazzadegan et al., 2011)
25	rs80338948	NM_138691.3	11	131	DFNA36	c.1939T>C	p.Ser647Pro	TMC1	2011	c.1939T>C (p.Ser647Pro)	Missense	34.0%	NA	NA	NA	NA	Morrocan, Jewish	NS	AR	T=0.999945 / C=0.000055	T=0.99996 / C=0.00004	T=0.9998 / C=0.0002	T=1.0000 / C=0.0000	Definitive	US (PP5, PM2, PP3)	0.0000239	NF	P	NA	NA	(Brownstein et al., 2011)
26	rs1302739538	NM_004004.6	86	106	DFNBA1	c.-23+1G>A	NA	GJB2	2011	IVS1+1G>A (c.-23+1G>A)	Splice donor	79.34% (146/184)	0.117	800	8 STRs, 2 SNPs	Equation	Siberia	NS	AR	C=0.99984 / T=0.00016	C=0.99979 / T=0.00021	C=1.0000 / T=0.0000	C=1.000 / T=0.000	Definitive	P (PSV1, PP5. PM2)	NF	0.000192	P	NA	NA	(Barashkov et al., 2011)
27	rs80338943	NM_004004.6	50	50	DFNB1	c.35delG	p.Gly12Ter2	GJB2	2011	c.35delG (p.Gly12Ter)	Nonsense	NA	0.045	NA	2 STRs, 5 SNPs	NA	Iran	NS	AR	CCCCCC=0.99444 / CCCCC=0.00556, CCCCCCC=0.00000	CCCCCC=0.99298 / CCCCC=0.00702, CCCCCCC=0.00000	CCCCCC=0.9991 / CCCCC=0.0009,CCCCCCC=0.0000	CCCCCC=1.000 / CCCCC=0.000, CCCCCCC=0.000	Definitive	P (PSV1,PM2, PP5)	NF	NF	P	NA	NA	(Norouzi et al., 2011)
28	rs80338943	NM_001042702.5	27	85	DFNB59	c.406C>T	p.Arg136Ter	PJVK	2012	c.406C>T (p.Arg136Ter)	Nonsense	28.5% (8/28)	0.082 (7/85)	150	6 STRs	Historical Event	Israel	NS	AR	C=0.99981 / T=0.00019	C=0.99991 / T=0.00009	C=0.9997 / T=0.0003	C=1.000 / T=0.000	Definitive	P (PSV1, PP5, PM2)	0.0000161	0.0000319	P	Pre-lingual	Sensorineural	(Borck et al., 2012)
29	rs1567620939	NM_001287489.2	23	189	DFNB9	c.5816G>A	p.Arg1939Gln	OTOF	2012	c.5816G>A (p.Arg1939Gln)	Misense	43.5%	1/378	NA	44 STRs, 1 SNP	NA	Japan	NS	AR	C=0.99995 / A=0.00000, T=0.00005	C=0.99993 / A=0.00000, T=0.00007	C=1.0000 / A=0.0000, T=0.0000	C=1.000 / A=0.000, T=0.000	Definitive	US (PP5, PM2, PP3, BP1)	0.0000434	0.0000319	P	Prelingual	NA	(Matsunaga et al., 2012)
30	rs749136456	NM_012130.4	NA	384	DFNB29	c.254T>A	p.Val85Asp	CLDN14	2012	c.254T>A (p.Val85Asp)	Missense	2.25% (18/800)	NA	NA	3 STRs	NA	Pakistan	NS	NA	A=1.00000 / C=0.00000, T=0.00000	A=1.0000 / C=0.0000, T=0.0000	A=1.000 / C=0.000, T=0.000	A=1.000 / C=0.000, T=0.000	Definitive	US (PM5, PM2, PP3)	0.00002	NF	P	Pre-lingual	Sensorineural	(Bashir et al., 2013)
31	rs28942097	NM_004004.6	174	NA	DFNBA1	IVS1+1G>A/c.-23+1G>A	NA	GJB2	2011	IVS1+1G>A/c.-23+1G>A	Splice donor	4.9%	0.05	NA	NA	NA	Turkey	NS	AR	C=0.99984 / T=0.00016	C=0.99979 / T=0.00021	C=1.0000 / T=0.0000	C=1.000 / T=0.000	Definitive	P (PSV1, PP5. PM2)	NF	NF	P	Pre-lingual	Sensorneural	(Bonyadi et al., 2011)
32	rs121908073	NM_004700.4	287	252	DFNA2	c.211delC	p.Gln71Ter	KCNQ4	2013	c.211delC (p.Gln71Ter)	Nonsense	4.53% (13/287)	0/252	NA	48 STRs	NA	Japan	NS	AD	NR	NR	NR	NR	NF	P (PSV1, PM2, PP5)	NF	NF	P	Post-lingual	Sensorineural	(Naito et al., 2013)
33	rs937270834	NM_138691.3	159	300	DFNB7/11	c.-258A>C	NA	TMC1	2013	c.-258A>C	5 Prime UTR Variant	2.2%	0.0 (0/300)	NA	4 STRs	NA	Iran	NS	AR	A=0.99993 / C=0.00007	A=0.9999 / C=0.0001	A=1.0000 / C=0.0000	A=1.000 / C=0.000	Definitive	LB (BP4, PM2)	NF	NF	NR	NA	Sensorineural	(Davoudi-Dehaghani et al., 2013)
34	rs121908073	NM_001127453.2	65	100	DFNA5	c.991-15_991-13delTTC	NA	GSDME	2014	c.991-15_991-13delTTC	Deletion	NA	0.00	NA	4 STR, 20 SNPs	NA	Japan	NS	AR	GAAGAAGAAG=0.99996 / GAAGAAG=0.00004	GAAGAAGAAG=0.99994 / GAAGAAG=0.00006	GAAGAAGAAG=1.0000 / GAAGAAG=0.0000	GAAGAAGAAG=1.000 / GAAGAAG=0.000	Definitive	LP (PP5, PM2, BP4)	NF	NF	P	Post-lingual	Sensorineural	(Nishio et al., 2014)
35	rs181949335	NM_004004.6	125	NA	DFNB1	c.79G>A	p.Val27Ile	GJB2	2014	c.79G>A (p.Val27Ile)	Missense	0.15	NA	1,100 gen (~22,000 )years	NA	Estimated	Altai Republic, Mexico	NS	AR	C=0.982815 / T=0.017185	C=0.998225 / T=0.001775	C=0.9964 / T=0.0036	C=0.6808 / T=0.3192	Definitive	B (BA1, PP6, BP4, PM1)	0.054	0.0215	Benign	NA	NA	(García Sánchez et al., 2014)
36	rs80356605	NM_004004.6	133	NA	DFNB1	c.131G>A	p.Trp44Ter	GJB2	2015	c.131G>A (p.Trp44Ter)	Nonsense	7.89% (21/266)	NA	NA	NA	NA	Guatelema	NS	AR	C=1.00000 / T=0.00000	C=1.0000 / T=0.0000	C=1.0000 / T=0.0000	C=1.000 / T=0.000	NF	P (PS3, PM1, PP3, PM5, PM2)	0.0000239	NF	P	Pre-lingual	NA	(Carranza et al., 2016)
37	rs121908354	NM_004100.5	87	100	DFNA10	c.1177C>T	p.Gln393Ter	EYA4	2015	c.1177C>T (p.Gln393Ter)	Nonsense	NA	NA	NA	5 STRs	NA	South Korea	NS	AD	C=0.99995 / T=0.00005	C=1.00000 / T=0.00000	C=0.9997 / T=0.0003	C=1.000 / T=0.000	Definitive	P (PVS1, PM2, PP5)	0.00000398	NF	Not Reported	NA	NA	(Kim et al., 2015)
38	rs143797113	NM_022124.6	128	312	DFNB12	c.C719T	p.Pro240Leu	CDH23	2015	c.C719T (p.Pro240Leu)	Missense	3.10	0.00	NA	4 STRs	NA	South Korea	NS	AD	C=0.99998 / T=0.00002	C=1.00000 / T=0.00000	C=1.0000 / T=0.0000	C=0.9994 / T=0.0006	Definitive	LP (PP5, PM1, PM2, BP4)	0.0000401	NF	P	Pre-lingual	Sensorineural	(Kim et al., 2015)
39	rs142846225	NM_016239.4	97	284	DFNB3	c.1171_1177dupGCCATCT	p.Tyr393CysfsTer41	MYO15A	2016	c.1171_1177dupGCCATCT (p.Tyr393Cysfs*41)	Frameshift	28.0% (8/26)	2/284	NA	31 SNPs	NA	Oman	NS	AR	None	None	None	None	Definitive	P (PVS1, PP5, PM2)	NF	NF	P	NA	Sensorineural	(Palombo et al., 2017)
40	rs74315437	NM_016239.4	19	105	DFNB3	c.4198G>A	p.Val1400Met	MYO15A	2016	c.4198G>A(p.Val1400Met)	Missense	42.1% (16/38)	NA	NA	NA	NA	Brazil	NR	AR	G=1.00000 / A=0.00000, C=0.00000	G=1.0000 / A=0.0000, C=0.0000	G=1.0000 / A=0.0000, C=0.0000	G=1.000 A=0.000, / C=0.000	P	P (PP5, PP3,PM2,BP1)	0.0000361	0.0000638	LP	Pre-lingual	Sensorineural	(Manzoli et al., 2016)
41	rs200664140	NM_032404.2	150	481	DFNB8	c.916G>A	p.Ala306Thr	TMPRSS3	2017	c.916G>A (p.Ala306Thr)	Missense	1.98% (6/302)	NA	NA	6 STRs	NA	China	NS	AR	C=0.999741 / T=0.000259	C=0.999718 / T=0.000282	C=1.0000 / T=0.0000	C=0.9997 / T=0.0003	Definitive	P (PP5, PM1, PM5, PP3)	0.000145	0.000223	P/LP	Post-lingual	NA	(X. Gao et al., 2017)
42	rs367688416	NA	2569	NA	DFNB1	del(GJB2-D13S175)	NA	GJB2	2017	del(GJB2-D13S175)	Deletion	NA	0.01	3000 years	3 STRs	NA	Russia	NS	AR	NF	NF	NF	NF	Definitive	NR	NF	NF	Pathogenic	Post-lingual	Sensorineural	(Bliznetz et al., 2017)
43	rs80338940	NM_012130.4	169	175	DFNB29	c.488C>T	p.Ala163Val	CLDN14	2017	c.488C>T(p.Ala163Val)	Missense	NA	1/100	NA	NA	NA	Newfoundland, Canada	NS	AR	G=0.999285 / A=0.000715	G=0.999203 / A=0.000797	G=0.9998 / A=0.0002	G=1.0000 / A=0.0000	Definitive	US (PM2, PP5)	0.000292	0.00051	Conflicting (P, LP, US)	Post-lingual	Sensorineural	(Pater et al., 2017
44	rs80338940	NM_004004.6	24	67	DFNB1	c.35delG	p.Gly12Ter2	GJB2	2018	c.35delG (p.Gy12Ter)	Nonsense	4.1%	0.04	4800 - 8100 years	3 STRs, 1 SNP	Genetic Clock Concept, DMLE, Single Marker	Siberia	NS	AR	CCCCCC=0.99444 / CCCCC=0.00556, CCCCCCC=0.00000	CCCCCC=0.99298 / CCCCC=0.00702, CCCCCCC=0.00000	CCCCCC=0.9991 / CCCCC=0.0009,CCCCCCC=0.0000	CCCCCC=1.000 / CCCCC=0.000, CCCCCCC=0.000	Definitive	P (PSV1,PM2, PP5)	NF	NF	P	Pre-lingual	NA	(Zytsar et al., 2018)
45	rs80338940	NM_001195263.2	NA	81	DFNB57	c.490C > T	p.Arg164Trp	PDZD7	2019	c.490C > T (p.Arg164Trp)	Missense	NA	NA	NA	6 STRs	NA	South Korea	NS	AR	G=1.00000 / A=0.00000	G=1.0000 / A=0.0000	G=1.0000 / A=0.0000	G=1.000 / A=0.000	Definitive	US (PM2, PP5, BP1)	0.0000478	NF	Conflicting	NA	NA	(Lee et al., 2019)
46	rs80338943	NM_004004.6	131	NA	DFNB1	c.35delG	p.Gly12Ter2	GJB2	2019	c.35delG (p.Gly12Ter)	Nonsense	59.52% (25/42)	NA	NA	NA	NA	Iran	NS	AR	CCCCCC=0.99444 / CCCCC=0.00556, CCCCCCC=0.00000	CCCCCC=0.99298 / CCCCC=0.00702, CCCCCCC=0.00000	CCCCCC=0.9991 / CCCCC=0.0009,CCCCCCC=0.0000	CCCCCC=1.000 / CCCCC=0.000, CCCCCCC=0.000	Definitive	P (PSV1,PM2, PP5)	NF	NF	P	Pre-lingual	Sensorineural	(Naddafnia et al., 2019)
47	rs80358272	NM_012130.4	11	NA	DFNB29	c.414G>A	p.Trp138Ter	CLDN14	2019	c.414G>A(p.Trp138Ter)	Nonsense	63.6% (7/11)	NA	NA	4STRs	NA	Yemen	NS	AR	C=0.99997 / T=0.00003	C=1.00000 / T=0.00000	C=0.9997 / T=0.0003	C=1.000 / T=0.000	Definitive	P (PVS1, PP5, PM2)	0.0000122	0.0000637	NR	Pre-lingual	Sensorineural	(Mohamed et al., 2019)
48	rs1064797088	NM_138691.3	366	NA	DFNB7/11	c.100C > T	p.Arg34Ter	TMC1	2019	c.100C > T (p.Arg34Ter)	Nonsense	3.28% (12/366)	NA	1075 - 1900 years	8 SNPs	Relation/Equation	Saudi Arabia	NS	AR	C=0.99993 / T=0.00007	C=0.9999 / T=0.0001	C=1.0000 / T=0.0000	C=1.000 / T=0.000	Definitive	P (PVS1, PP5, PM2)	0.0000561	NF	P	Pre-lingual	Sensorineural	(Ramzan et al., 2020)
49	rs727505273	NM_004403.3	11	NA	DFNA5	c.991-15_991-13delTTC	NA	GSDME	2020	c.991-15_991-13delTTC	Deletion (Intron Variant)	NA	NA	ND	18 SNPs	NA	European Descent	NS	AR	GAAGAAGAAG=0.99996 / GAAGAAG=0.00004	GAAGAAGAAG=0.99994 / GAAGAAG=0.00006	GAAGAAGAAG=1.0000 / GAAGAAG=0.0000	GAAGAAGAAG=1.000 / GAAGAAG=0.000	Definitive	LP (PP5, PM2, BP4)	NF	NF	P	Post-lingual	NA	(Booth et al., 2020)
50	rs727505273	NM_004004.6	7408	NA	DFNB1	c.427C>T	p.Arg143Trp	GJB2	2020	c.427C>T (p.Arg143Trp)	Missense	2.28% (6/263)	NA	6500 years	23 SNPs	Equation/Relation	Japan	NS	AR	G=0.999954 / A=0.000046	G=0.999976 / A=0.000024	G=0.9998 / A=0.0002	G=0.9998 / A=0.0002	Definitive	P (PP5, PM1, PM2, PP3, PM2)	0.000116	0.000255	P	Pre-lingual	Sensorineural	(Shinagawa et al., 2020)
51	rs727505273	NM_004004.6	18	117	DFNB1	c.516G>C	p.Trp172Cys	GJB2	2020	c.516G>C (p.Trp172Cys)	Missense	64.3% (18/28)	NA	2275 -4500 years	7 STRs, 9 SNPs	Genetic Clock Concept, DMLE, Single Marker	Siberia	NS	AR	C=1.00000 / T=0.00000	C=1.00000 / T=0.00000	C=1.00000 / T=0.00000	C=1.00000 / T=0.00000	P	P (PP5, PM1, PM2, PP3, PM2)	NF	NF	P	NA	NA	(Zytsar et al., 2020)
52	rs727505273	NM_004004.6	6	117	DFNBA1	c.-23+1G>A	NA	GJB2	2020	IVS1+1G>A (c.-23+1G>A)	Splice donor	21.4% (6/28)	NA	1825-4100 years	7 STRs, 9 SNPs	Genetic Clock Concept, DMLE, Single Marker	Siberia	NS	AR	C=0.99984 / T=0.00016	C=0.99979 / T=0.00021	C=1.0000 / T=0.0000	C=1.000 / T=0.000	Definitive	P (PSV1, PP5. PM2)	NF	NF	P	NA	NA	(Zytsar et al., 2020)
53	rs757172581	NM_004004.6	4	117	DFNB1	c.235delC	p.Leu79CysTer3	GJB2	2020	c.235delC (p.Leu79CysTer3)	Frameshift	14.3% (4/28)	NA	1125-3150 years	7 STRs, 9 SNPs	Genetic Clock Concept, DMLE, Single Marker	Siberia	NS	AR	GGG=0.99978 / GG=0.00022	GGG=1.00000 / GG=0.00000	GGG=1.0000 / GG=0.0000	GGG=0.982 / GG=0.018	P	P (PSVB1 PS3,,PP5, PM2)	0.000469	0.00051	P	NA	NA	(Zytsar et al., 2020)
54	rs138527651	NM_138691.3	17	NA	DFNA36	c.1534C>T	p.Arg512Ter2	TMC1	2022	c.1534C>T(p.Arg512Ter)	Nonsense	77.7% (14/18)	1/300	NA	NA	NA	Finland	NS	AR/AD	C=0.999938 / T=0.000062	C=0.999929 / T=0.000071	C=1.0000 / T=0.0000	C=1.0000 / T=0.0000	Definitive	P (PVS1, PM2, PP3,PP5)	0.00033	0.000732	P	Post-lingual/Pre-lingual	Sensorineural	(Kraatari-Tiri et al., 2022)
55	rs200171616	NM_004004.6	23	NA	DFNBA1	IVS1+1G>A/c.-23+1G>A	NA	GJB2	2022	IVS1+1G>A/c.-23+1G>A	Splice donor	NA	NA	6000 years	5SNPs	Relation/Equation	Siberia	NS	AR	C=0.99984 / T=0.00016	C=0.99979 / T=0.00021	C=1.0000 / T=0.0000	C=1.000 / T=0.000	Definitive	P (PSV1, PP5. PM2)	NF	NF	P	Pre-lingual	Sensorineural	(Solovyev et al., 2022)
56	NA	NM_138691.3	11806	333	DFNA36	c.1627G>A	p.Asp543Asn	TMC1	2022	c.1627G>A(p.Asp543Asn)	Missense	NA	0.17	NA	47 SNPs	NA	Japan	NS	AD	None	None	None	None	Definitive	US (PM2, PP3)	NF	NF	P	Post-lingual	Sensorineural	(S. Nishio & Usami, 2022)
									AD	Autosomal Dominant					P	Pathogenic
									AR	Autosomal Recessive					LP	Likely Pathogenic
									STR	Short Tanderm Repeat					NS	Non Syndromic
									SNP	Single Nucleotide Polymorphism
									NA	Not Available
									NF	Not Found
									NR	Not Reported
									Alt	Alternate
									Ref	Reference
									gen	Generations
